# Supplementary material for: “Mummy, Can I Join a Sports Club?” A Qualitative Study on the Impact of Health-Promoting Schools on Health Behaviours in the Home Setting
Source: Int J Environ Res Public Health. 2021 Nov 21;18(22):12219. doi: 10.3390/ijerph182212219 (PMC8620085; doi:10.3390/ijerph182212219)
Supplement: Supplementary file 1 [file ijerph-18-12219-s001.zip]

Archive with 1 entries (1 files):
- ijerph-1405331-supplementary.pdf
